# Supplementary material for: Species-Specific Marker Discovery in Tilapia
Source: Sci Rep. 2019 Sep 10;9:13001. doi: 10.1038/s41598-019-48339-2 (PMC6737103; doi:10.1038/s41598-019-48339-2)
Supplement: Supplementary file 2 — Supplementary Table S1 [file 41598_2019_48339_MOESM2_ESM.csv]

#Table S1. Samples origin and barcodes. Details of each sample used: sample ID	species	barcode used and number of ddRAD-tags.
Sample_ID	Taxon_ID	Gender	Organism_name	Origin	barcode1	barcode2	Library	Run	Unique_Stacks_RBA	Polymorphic_Stacks_RBA	Unique_Stacks_DBA	Polymorphic_Stacks_DBA	COI_tested	KASP_validated
Md-091	158894		O. andersonii	Zambia	CATGA	CTGGT	MISeq	2x150nt	6002	703	6918	720
Md-092	158894		O. andersonii	Zambia	ATCGA	CTGGT	MiSeq	2x150nt	9399	1093	11369	1139
Md-093	158894		O. andersonii	Zambia	TCGAG	CTGGT	MiSeq	2x150nt	9923	1116	12052	1228	yes
Md-094	158894		O. andersonii	Zambia	GTCAC	CTGGT	MiSeq	2x150nt	9805	1136	11819	1241	yes
Md-098	158894		O. andersonii	Zambia	GCATT	CTGGT	MiSeq	2x150nt	10019	1216	12246	1292
Md-100	158894		O. andersonii	Zambia	CGATA	CTGGT	MISeq	2x150nt	n.a.	n.a.	n.a.	n.a.
Md-021	47969	F	O. aureus	Lake Manzala, Egypt	CGTATCA	CGATC	MiSeq	2x150nt	12094	856	14609	888	yes	yes
Md-022	47969	M	O. aureus	Lake Manzala, Egypt	CACAGAC	CGATC	MiSeq	2x150nt	11879	798	13995	771	yes	yes
Md-023	47969	F	O. aureus	Lake Manzala, Egypt	ACTGCAC	CGATC	MISeq	2x150nt	11624	753	13883	766	yes	yes
Md-026	47969	F	O. aureus	Lake Manzala, Egypt	TCTCTCA	CGATC	MiSeq	2x150nt	12785	1070	15381	1022		yes
Md-066	47969		O. aureus	Lake Manzala, Egypt	AGGACAC	CGATC	MiSeq	2x150nt	11388	699	13382	691		yes
Md-247	47969	F	O. aureus	Israel	GTACACA	ATACGGT	MiSeq	2x150nt	11220	961	13630	936		yes
Md-249	47969	F	O. aureus	Israel	CTCTTCA	ATACGGT	MiSeq	2x150nt	11407	899	13690	859
Md-256	47969	F	O. aureus	Israel	CTAGGAC	ATACGGT	MiSeq	2x150nt	10870	927	13074	874
Md-257	47969	F	O. aureus	Israel	ACGTA	ATACGGT	MiSeq	2x150nt	10900	629	12951	646		yes
Md-259	47969	M	O. aureus	Israel	AGAGT	ATACGGT	MISeq	2x150nt	11462	938	13766	901		yes
Md-260	47969	M	O. aureus	Israel	ATGCT	ATACGGT	MiSeq	2x150nt	11419	907	13657	890		yes
Md-262	47969	M	O. aureus	Israel	GACTA	ATACGGT	MiSeq	2x150nt	11386	961	13630	904		yes
Md-263	47969	M	O. aureus	Israel	CAGTCAC	ATACGGT	MiSeq	2x150nt	11419	954	13740	909		yes
Md-265	47969	M	O. aureus	Israel	GCTAACA	ATACGGT	MiSeq	2x150nt	11351	768	13554	757		yes
Md-266	47969	M	O. aureus	Israel	ACACGAG	ATACGGT	MISeq	2x150nt	11372	896	13809	876		yes
Md-029	167928	F	O. karongae	Lake Malawi	GTACACA	CGATC	MiSeq	2x150nt	11588	1297	14171	1320
Md-030	167928	M	O. karongae	Lake Malawi	CTCTTCA	CGATC	MiSeq	2x150nt	11431	1450	14196	1545	yes
Md-031	167928	F	O. karongae	Lake Malawi	CTAGGAC	CGATC	MiSeq	2x150nt	12205	1318	15094	1368	yes
Md-032	167928	M	O. karongae	Lake Malawi	ACGTA	CGATC	MISeq	2x150nt	11507	1344	14350	1423	yes
Md-113	58766		O. macrochir	Zambia	TGCAACA	CTGGT	MiSeq	2x150nt	7057	732	8248	776
Md-115	58766		O. macrochir	Zambia	CGTATCA	CTGGT	MiSeq	2x150nt	10802	1217	13355	1327
Md-116	58766		O. macrochir	Zambia	CACAGAC	CTGGT	MiSeq	2x150nt	6722	647	7897	670	yes
Md-117	58766		O. macrochir	Zambia	ACTGCAC	CTGGT	MiSeq	2x150nt	7597	776	8957	812	yes
Md-012	8127	M	O. mossambicus	Zimbabwe	TCGAG	CGATC	MiSeq	2x150nt	11949	1410	14840	1455
Md-014	8127	F	O. mossambicus	Zimbabwe	GTCAC	CGATC	MiSeq	2x150nt	11230	953	13500	969
Md-015	8127	M	O. mossambicus	Zimbabwe	GCATT	CGATC	MISeq	2x150nt	11552	1108	14003	1070	yes
Md-016	8127	F	O. mossambicus	Zimbabwe	CGATA	CGATC	MiSeq	2x150nt	11127	1030	13347	1042	yes
Md-017	8127	M	O. mossambicus	Zimbabwe	TGCAACA	CGATC	MiSeq	2x150nt	11353	1257	13657	1147	yes
Md-033	8127	F	O. mossambicus	Zimbabwe	AGAGT	CGATC	MiSeq	2x150nt	11190	1400	13783	1346
Md-269	8127	F	O. mossambicus	South Africa	AGGACAC	ATACGGT	MiSeq	2x150nt	10704	1263	13006	1242		yes
Md-270	8127	F	O. mossambicus	South Africa	TCAGA	GAAGC	MiSeq	2x150nt	10346	1478	12559	1377		yes
Md-271	8127	F	O. mossambicus	South Africa	GATCG	GAAGC	MiSeq	2x150nt	10639	1304	12863	1264		yes
Md-274	8127	F	O. mossambicus	South Africa	AGAGT	CATCTGT	MiSeq	2x150nt	9827	1282	11767	1204
Md-276	8127	F	O. mossambicus	South Africa	CATGA	GAAGC	MISeq	2x150nt	10750	1161	13176	1146
Md-280	8127	M	O. mossambicus	South Africa	GACTA	CATCTGT	MiSeq	2x150nt	9526	1496	11348	1395
Md-281	8127	M	O. mossambicus	South Africa	CAGTCAC	CATCTGT	MiSeq	2x150nt	10097	1484	12272	1371		yes
Md-283	8127	M	O. mossambicus	South Africa	GCTAACA	CATCTGT	MiSeq	2x150nt	10249	1632	12463	1557		yes
Md-284	8127	M	O. mossambicus	South Africa	ACACGAG	CATCTGT	MiSeq	2x150nt	8505	1384	9829	1195		yes
Md-288	8127	M	O. mossambicus	South Africa	AGGACAC	CATCTGT	MISeq	2x150nt	10107	1103	12162	1130
Md-174	8128	M	O. n. cancellatus	Ethiopia, Lake Hora, Hora	CACAGAC	GAGATGT	MiSeq	2x150nt	9489	290	10344	317	yes
Md-175	8128	M	O. n. cancellatus	Ethiopia, Lake Hora, Hora	ACTGCAC	GAGATGT	MISeq	2x150nt	10016	343	11001	346	yes
Md-176	8128	M	O. n. cancellatus	Ethiopia, Lake Hora, Hora	TCTCTCA	GAGATGT	MiSeq	2x150nt	9664	322	10583	307
Md-177	8128	M	O. n. cancellatus	Ethiopia, Lake Hora, Hora	GTACACA	GAGATGT	MiSeq	2x150nt	10711	340	11830	358
Md-178	8128	M	O. n. cancellatus	Ethiopia, Lake Hora, Hora	CTCTTCA	GAGATGT	MiSeq	2x150nt	10224	307	11243	334
Md-179	8128	M	O. n. cancellatus	Ethiopia, Lake Hora, Hora	CTAGGAC	GAGATGT	MiSeq	2x150nt	9998	356	11049	349
Md-180	8128	M	O. n. cancellatus	Ethiopia, Lake Hora, Hora	ACGTA	GAGATGT	MISeq	2x150nt	10172	306	11167	316
Md-182	8128	M?	O. n. cancellatus	Ethiopia, Lake Hora, Hora	AGAGT	GAGATGT	MiSeq	2x150nt	9944	323	10914	318
Md-184	8128	F	O. n. cancellatus	Ethiopia, Lake Hora, Hora	ATGCT	GAGATGT	MiSeq	2x150nt	10645	349	11805	372
Md-186	8128	F	O. n. cancellatus	Ethiopia, Lake Hora, Hora	GACTA	GAGATGT	MiSeq	2x150nt	10832	355	12062	392
Md-188	8128	F?	O. n. cancellatus	Ethiopia, Lake Hora, Hora	CAGTCAC	GAGATGT	MiSeq	2x150nt	10660	365	11873	380
Md-189	8128	F	O. n. cancellatus	Ethiopia, Lake Hora, Hora	GCTAACA	GAGATGT	MISeq	2x150nt	11517	427	12919	436
Md-190	8128	F	O. n. cancellatus	Ethiopia, Lake Hora, Hora	ACACGAG	GAGATGT	MiSeq	2x150nt	10707	371	11922	390
Md-191	8128	F	O. n. cancellatus	Ethiopia, Lake Hora, Hora	AGGACAC	GAGATGT	MiSeq	2x150nt	11121	372	12436	408
Md-194	8128	M?	O. n. cancellatus	Ethiopia, Lake Hora, Koka	TCAGA	CGATC	MiSeq	2x150nt	10828	430	12065	434
Md-195	8128	M	O. n. cancellatus	Ethiopia, Lake Hora, Koka	GATCG	CGATC	MiSeq	2x150nt	10706	403	11944	412
Md-196	8128	M?	O. n. cancellatus	Ethiopia, Lake Hora, Koka	CATGA	CGATC	MISeq	2x150nt	10792	415	12036	436
Md-197	8128	M	O. n. cancellatus	Ethiopia, Lake Hora, Koka	ATCGA	CGATC	MiSeq	2x150nt	10426	386	11584	400
Md-198	8128	M	O. n. cancellatus	Ethiopia, Lake Hora, Koka	TCGAG	CGATC	MiSeq	2x150nt	9865	396	10962	378
Md-200	8128	M	O. n. cancellatus	Ethiopia, Lake Hora, Koka	GTCAC	CGATC	MiSeq	2x150nt	9461	383	10412	368
Md-201	8128	M	O. n. cancellatus	Ethiopia, Lake Hora, Koka	GCATT	CGATC	MiSeq	2x150nt	10165	400	11301	392
Md-202	8128	M	O. n. cancellatus	Ethiopia, Lake Hora, Koka	CGATA	CGATC	MISeq	2x150nt	10844	409	12114	408
Md-203	8128	M	O. n. cancellatus	Ethiopia, Lake Hora, Koka	TGCAACA	CGATC	MiSeq	2x150nt	10272	393	11324	392
Md-204	8128	M	O. n. cancellatus	Ethiopia, Lake Hora, Koka	CGTATCA	CGATC	MiSeq	2x150nt	10326	383	11405	379
Md-210	8128	F	O. n. cancellatus	Ethiopia, Lake Hora, Koka	CACAGAC	CGATC	MiSeq	2x150nt	10187	371	11251	375
Md-215	8128	M	O. n. cancellatus	Ethiopia, Lake Metahara, Metahara	CTCTTCA	GTCAAGT	MiSeq	2x150nt	11596	495	12975	483
Md-221	8128	F	O. n. cancellatus	Ethiopia, Lake Metahara, Metahara	CTAGGAC	GTCAAGT	MISeq	2x150nt	12098	562	13718	503
Md-222	8128	F	O. n. cancellatus	Ethiopia, Lake Metahara, Metahara	ACGTA	GTCAAGT	MiSeq	2x150nt	11527	490	12903	497
Md-223	8128	F	O. n. cancellatus	Ethiopia, Lake Metahara, Metahara	AGAGT	GTCAAGT	MiSeq	2x150nt	11395	505	12778	505
Md-224	8128	F	O. n. cancellatus	Ethiopia, Lake Metahara, Metahara	ATGCT	GTCAAGT	MiSeq	2x150nt	10850	510	12039	475
Md-225	8128	F	O. n. cancellatus	Ethiopia, Lake Metahara, Metahara	GACTA	GTCAAGT	MiSeq	2x150nt	10888	450	12099	466
Md-226	8128	F	O. n. cancellatus	Ethiopia, Lake Metahara, Metahara	CAGTCAC	GTCAAGT	MISeq	2x150nt	10034	440	11041	416
Md-228	8128	F	O. n. cancellatus	Ethiopia, Lake Metahara, Metahara	GCTAACA	GTCAAGT	MiSeq	2x150nt	10679	416	11846	414
Md-134	8128	M	O. n. niloticus	Ghana, Lake Volta, Kpandu	CACAGAC	GCATA	MISeq	2x150nt	12226	1474	14592	1410
Md-136	8128	M	O. n. niloticus	Ghana, Lake Volta, Kpandu	ACTGCAC	GCATA	MiSeq	2x150nt	11839	1371	13901	1344		yes
Md-137	8128	M	O. n. niloticus	Ghana, Lake Volta, Kpandu	TCTCTCA	GCATA	MiSeq	2x150nt	10388	1237	11803	1135		yes
Md-138	8128	M	O. n. niloticus	Ghana, Lake Volta, Kpandu	GTACACA	GCATA	MiSeq	2x150nt	11309	1357	13210	1324		yes
Md-140	8128	M	O. n. niloticus	Ghana, Lake Volta, Kpandu	TCTCTCA	GTCAAGT	MiSeq	2x150nt	12324	1535	14726	1425	yes
Md-142	8128	M	O. n. niloticus	Ghana, Lake Volta, Kpandu	CTAGGAC	GCATA	MISeq	2x150nt	11068	1324	12788	1245
Md-143	8128	M	O. n. niloticus	Ghana, Lake Volta, Kpandu	ACGTA	GCATA	MiSeq	2x150nt	11358	1315	13321	1278
Md-144	8128	F	O. n. niloticus	Ghana, Lake Volta, Kpandu	AGAGT	GCATA	MiSeq	2x150nt	10975	1310	12691	1182		yes
Md-145	8128	F	O. n. niloticus	Ghana, Lake Volta, Kpandu	ATGCT	GCATA	MiSeq	2x150nt	11063	1292	12790	1223		yes
Md-149	8128	F	O. n. niloticus	Ghana, Lake Volta, Kpandu	GACTA	GCATA	MiSeq	2x150nt	10703	1157	12222	1092
Md-150	8128	F	O. n. niloticus	Ghana, Lake Volta, Kpandu	CAGTCAC	GCATA	MISeq	2x150nt	11526	1374	13404	1321
Md-152	8128	F	O. n. niloticus	Ghana, Lake Volta, Kpandu	GCTAACA	GCATA	MiSeq	2x150nt	11289	1186	13059	1108
Md-154	8128	M	O. n. niloticus	Ghana, Lake Volta, Nyinuto	ACACGAG	GCATA	MiSeq	2x150nt	11433	1398	13368	1334
Md-156	8128	M	O. n. niloticus	Ghana, Lake Volta, Nyinuto	AGGACAC	GCATA	MiSeq	2x150nt	11085	1364	12814	1275	yes	yes
Md-157	8128	M	O. n. niloticus	Ghana, Lake Volta, Nyinuto	TCAGA	GAGATGT	MiSeq	2x150nt	9470	1080	10535	965		yes
Md-158	8128	M	O. n. niloticus	Ghana, Lake Volta, Nyinuto	GATCG	GAGATGT	MISeq	2x150nt	9779	1099	10956	1004		yes
Md-160	8128	M	O. n. niloticus	Ghana, Lake Volta, Nyinuto	GTACACA	GTCAAGT	MiSeq	2x150nt	12289	1546	14594	1484
Md-162	8128	M	O. n. niloticus	Ghana, Lake Volta, Nyinuto	ATCGA	GAGATGT	MiSeq	2x150nt	10326	1132	11761	1054
Md-163	8128	M	O. n. niloticus	Ghana, Lake Volta, Nyinuto	TCGAG	GAGATGT	MiSeq	2x150nt	10327	1162	11758	1080
Md-164	8128	F	O. n. niloticus	Ghana, Lake Volta, Nyinuto	GTCAC	GAGATGT	MiSeq	2x150nt	8753	943	9530	821		yes
Md-165	8128	F	O. n. niloticus	Ghana, Lake Volta, Nyinuto	GCATT	GAGATGT	MISeq	2x150nt	8649	976	9866	985		yes
Md-170	8128	F	O. n. niloticus	Ghana, Lake Volta, Nyinuto	CGATA	GAGATGT	MiSeq	2x150nt	10020	1158	11346	1089
Md-172	8128	F	O. n. niloticus	Ghana, Lake Volta, Nyinuto	TGCAACA	GAGATGT	MiSeq	2x150nt	11295	1300	13286	1259
Md-173	8128	F	O. n. niloticus	Ghana, Lake Volta, Nyinuto	CGTATCA	GAGATGT	MiSeq	2x150nt	10220	1153	11514	1070
Md-008	8128	F	O. n. niloticus	Lake Manzala, Egypt	TCAGA	CGATC	MiSeq	2x150nt	12517	2120	14667	1931	yes
Md-009	8128	F	O. n. niloticus	Lake Manzala, Egypt	GATCG	CGATC	MISeq	2x150nt	12669	2199	14972	1990
Md-010	8128	M	O. n. niloticus	Lake Manzala, Egypt	CATGA	CGATC	MiSeq	2x150nt	12772	1997	14675	1815	yes
Md-011	8128	M	O. n. niloticus	Lake Manzala, Egypt	ATCGA	CGATC	MiSeq	2x150nt	12452	2020	14435	1756	yes
Md-498	8128		O. n. niloticus	Lake Manzala, Egypt	CACAGAC	CATCTGT	MiSeq	2x150nt	12581	1915	14781	1744
Md-499	8128		O. n. niloticus	Lake Manzala, Egypt	ACTGCAC	CATCTGT	MiSeq	2x150nt	12840	2268	15344	1957
Md-069	40193	F	O. u. hornorum	Tanzania	TCAGA	CATCTGT	MiSeq	2x150nt	10497	687	12206	654		yes
Md-070	40193	F	O. u. hornorum	Tanzania	GATCG	CATCTGT	MiSeq	2x150nt	10918	731	12790	693	Yes	yes
Md-075	40193	M	O. u. hornorum	Tanzania	CATGA	CATCTGT	MISeq	2x150nt	10916	701	12910	680		yes
Md-077	40193	M	O. u. hornorum	Tanzania	ATCGA	CATCTGT	MiSeq	2x150nt	11017	878	12995	776		yes
Md-078	40193	M	O. u. hornorum	Tanzania	TCGAG	CATCTGT	MiSeq	2x150nt	10724	902	12750	878		yes
Md-294	8144	F	S. galilaeus	Israel	GTCAC	CATCTGT	MiSeq	2x150nt	10221	1281	13088	1320	yes
Md-298	8144	F	S. galilaeus	Israel	GCATT	CATCTGT	MiSeq	2x150nt	9789	1125	12249	1150
Md-301b	8144	M	S. galilaeus	Israel	CGATA	CATCTGT	MISeq	2x150nt	10602	850	13504	901
Md-302	8144	M	S. galilaeus	Israel	TGCAACA	CATCTGT	MiSeq	2x150nt	10592	1377	13679	1444
Md-309	8144	M	S. galilaeus	Israel	CGTATCA	CATCTGT	MiSeq	2x150nt	10206	927	12643	961
Md-230	8128	M	S. melanotheron	Ghana	GACTA	CGATC	MiSeq	2x150nt	8169	1148	10305	1194
Md-231	8128	M	S. melanotheron	Ghana	CAGTCAC	CGATC	MiSeq	2x150nt	8193	1127	10202	1121	yes
Md-234	8128	F	S. melanotheron	Ghana	ACACGAG	GTCAAGT	MiSeq	2x150nt	10998	1753	15042	1856	yes
Md-235	8128	F	S. melanotheron	Ghana	ACACGAG	CGATC	MISeq	2x150nt	8454	1230	10885	1298
Md-035	8130	F	T. zillii	Lake Manzala, Egypt	ATGCT	CGATC	MiSeq	2x150nt	6873	767	13689	1316
Md-037	8130	M	T. zillii	Lake Manzala, Egypt	CAGTCAC	CGATC	MiSeq	2x150nt	6902	672	13825	1127	yes
Md-038	8130	F	T. zillii	Lake Manzala, Egypt	GACTA	CGATC	MiSeq	2x150nt	7160	638	14172	1098
Md-039	8130	M	T. zillii	Lake Manzala, Egypt	ACACGAG	CGATC	MiSeq	2x150nt	7189	623	14298	1110	yes
Md-040	8130	F	T. zillii	Lake Manzala, Egypt	GCTAACA	CGATC	MiSeq	2x150nt	6968	743	13907	1237
Md-237a	8130	M?	T. zillii	Ghana	AGGACAC	GTCAAGT	MiSeq	2x150nt	6776	1247	14156	2191
Md-242	8130	F	T. zillii	Ghana	TCAGA	CATCTGT	MiSeq	2x150nt	4567	757	9124	1298
Md-246a	8130		T. zillii	Ghana	GATCG	CATCTGT	MiSeq	2x150nt	4941	878	9733	1486	yes
Md-246b	8130		T. zillii	Ghana	CATGA	CATCTGT	MiSeq	2x150nt	4955	831	10017	1467	yes
Md-246c	8130		T. zillii	Ghana	TCTCTCA	ATACGGT	MISeq	2x150nt	6298	1137	12838	2010	yes
