# Supplementary material for: Species-Specific Marker Discovery in Tilapia
Source: Sci Rep. 2019 Sep 10;9:13001. doi: 10.1038/s41598-019-48339-2 (PMC6737103; doi:10.1038/s41598-019-48339-2)
Supplement: Supplementary file 3 — Supplementary Table S2 [file 41598_2019_48339_MOESM3_ESM.csv]

#Table S2. Details of the KASP genotyping results. Genotypes results for the 24 KASP assays for all 91 samples.
Sample_ID	Organism_name	Gender	Origin	KASP_Oni3057	KASP_Oni9497	KASP_Oni5782	KASP_Oni2675	KASP_Oni1276	KASP_Omo2657	KASP_Omo10818	KASP_Omo3481	KASP_Omo3582	KASP_Omo4092	KASP_Omo7956	KASP_Omo2007	KASP_Omo10120	KASP_Omo8084	KASP_Oau9418	KASP_Oau8029	KASP_Oau966	KASP_Oau3873	KASP_Oau3001	KASP_Oau2890	KASP_Oau4411	KASP_Oho4270	KASP_Oho10793	KASP_Oho10199	ddRAD
SWF1	O. n. niloticus	F	Egypt	A/A	T/T	A/A	G/G	A/A	G/G	T/T	T/T	G/G	T/T	C/C	G/G	G/G	A/A	T/T	A/A	C/C	T/T	G/G	C/C	C/C	G/G	A/A	G/G
SWF2	O. n. niloticus	F	Egypt	A/A	T/T	A/A	G/G	A/A	G/G	T/T	T/T	G/G	T/T	C/C	G/G	G/G	A/A	T/T	A/A	C/C	T/T	G/G	C/C	T/T	G/G	A/A	G/G
SRF1	O. n. niloticus	F	Egypt	A/A	T/T	A/A	G/G	A/A	G/G	T/T	T/T	G/G	T/T	C/C	G/G	G/G	A/A	T/T	A/A	C/C	T/T	G/G	C/C	C/C	G/G	A/A	G/G
SRF2	O. n. niloticus	F	Egypt	A/A	T/T	A/A	G/T	A/G	G/G	T/T	T/T	G/G	T/T	C/C	G/G	G/G	A/A	T/T	A/A	C/C	T/T	A/G	T/T	C/C	G/G	A/A	G/G
SWM1	O. n. niloticus	M	Egypt	A/A	T/T	A/A	G/G	A/A	G/G	T/T	T/T	G/G	T/T	C/C	G/G	G/G	A/A	T/T	A/A	C/C	T/T	G/G	C/C	C/T	G/G	A/A	G/G
SWM2	O. n. niloticus	M	Egypt	A/A	T/T	A/A	G/G	A/A	G/G	T/T	T/T	G/G	T/T	C/C	G/G	G/G	A/A	T/T	A/A	C/C	T/T	G/G	C/C	C/C	G/G	A/A	G/G
SRM1	O. n. niloticus	M	Egypt	A/A	T/T	A/A	G/G	A/A	G/G	T/T	T/T	G/G	T/T	C/C	G/G	G/G	A/A	T/T	A/A	C/C	T/T	G/G	C/T	C/C	G/G	A/A	G/G
SRM2	O. n. niloticus	M	Egypt	A/A	T/T	A/A	G/G	A/A	G/G	T/T	T/T	G/G	T/T	C/C	G/G	G/G	A/A	T/T	A/A	C/C	T/T	G/G	C/T	C/C	G/G	A/A	G/G
SRF3	O. n. niloticus	F	Egypt	A/A	T/T	A/A	G/T	A/A	G/G	T/T	T/T	G/G	T/T	C/C	G/G	G/G	A/A	T/T	A/A	C/C	T/T	A/G	C/C	C/C	G/G	A/A	G/G
SRF9	O. n. niloticus	F	Egypt	A/A	T/T	A/A	G/G	A/A	G/G	T/T	T/T	G/G	T/T	C/C	G/G	G/G	A/A	T/T	A/A	C/C	T/T	G/G	C/C	C/C	G/G	A/A	G/G
SRF13	O. n. niloticus	F	Egypt	A/A	T/T	A/A	G/G	A/A	G/G	T/T	T/T	G/G	T/T	C/C	G/G	G/G	A/A	T/T	A/A	C/C	T/T	G/G	C/C	C/C	G/G	A/A	G/G
SRM3	O. n. niloticus	M	Egypt	A/A	T/T	A/A	G/G	A/A	G/G	T/T	T/T	G/G	T/T	C/C	G/G	G/G	A/A	T/T	A/A	C/C	T/T	G/G	C/T	C/C	G/G	A/A	G/G
SRM9	O. n. niloticus	M	Egypt	A/A	T/T	A/A	G/G	A/A	G/G	T/T	T/T	G/G	T/T	C/C	G/G	G/G	A/A	T/T	A/A	C/C	T/T	G/G	C/T	C/C	G/G	A/A	G/G
SRM13	O. n. niloticus	M	Egypt	A/A	T/T	A/A	G/G	A/A	G/G	T/T	T/T	G/G	T/T	C/C	G/G	G/G	A/A	T/T	A/A	C/C	T/T	G/G	C/T	C/C	G/G	A/A	G/G
Md-136	O. n. niloticus	M	Ghana	A/A	T/T	A/A	G/G	A/G	G/G	T/T	T/T	G/G	T/T	C/C	G/G	G/G	A/A	T/T	A/A	C/C	T/T	G/G	C/C	C/C	G/G	A/A	G/G	yes
Md-137	O. n. niloticus	M	Ghana	A/A	T/T	A/A	G/G	A/A	G/G	T/T	T/T	G/G	T/T	C/C	G/G	G/G	A/A	T/T	A/A	C/C	T/T	G/G	C/C	C/C	G/G	A/A	G/G	yes
Md-138	O. n. niloticus	M	Ghana	A/A	T/T	A/A	G/G	A/A	G/G	T/T	T/T	G/G	T/T	C/C	G/G	G/G	A/A	T/T	A/A	C/C	T/T	G/G	C/C	C/C	G/G	A/A	G/G	yes
Md-144	O. n. niloticus	F	Ghana	A/A	T/T	A/A	G/G	A/A	G/G	T/T	T/T	G/G	T/T	C/C	G/G	G/G	A/A	T/T	A/A	C/C	T/T	G/G	C/C	C/C	G/G	A/A	G/G	yes
Md-145	O. n. niloticus	F	Ghana	A/A	T/T	A/A	G/G	A/A	G/G	T/T	T/T	G/G	T/T	C/C	G/G	G/G	A/A	T/T	A/A	C/C	T/T	G/G	C/C	C/C	G/G	A/A	G/G	yes
Md-146	O. n. niloticus	F	Ghana	A/A	T/T	A/A	G/G	A/A	G/G	T/T	T/T	G/G	T/T	C/C	G/G	G/G	A/A	T/T	A/A	C/C	T/T	G/G	C/C	C/C	G/G	A/A	G/G
Md-147	O. n. niloticus	F	Ghana	A/A	T/T	A/A	G/G	A/A	G/G	T/T	T/T	G/G	T/T	C/C	G/G	G/G	A/A	T/T	A/A	C/C	T/T	G/G	C/C	C/C	G/G	A/A	G/G
Md-148	O. n. niloticus	F	Ghana	A/A	T/T	A/A	G/G	A/A	G/G	T/T	T/T	G/G	T/T	C/C	G/G	G/G	A/A	T/T	A/A	C/C	T/T	G/G	C/C	C/C	G/G	A/A	G/G
Md-155	O. n. niloticus	M	Ghana	A/A	T/T	A/A	G/G	A/A	G/G	T/T	T/T	G/G	T/T	C/C	G/G	G/G	A/A	T/T	A/A	C/C	T/T	G/G	C/C	C/C	G/G	A/A	G/G
Md-156	O. n. niloticus	M	Ghana	A/A	T/T	A/A	G/G	A/A	G/G	T/T	T/T	G/G	T/T	C/C	G/G	G/G	A/A	T/T	A/A	C/C	T/T	G/G	C/C	C/C	G/G	A/A	G/G	yes
Md-157	O. n. niloticus	M	Ghana	A/A	T/T	A/A	G/G	A/A	G/G	T/T	T/T	G/G	T/T	C/C	G/G	G/G	A/A	T/T	A/A	C/C	T/T	G/G	C/C	C/C	G/G	A/A	G/G	yes
Md-158	O. n. niloticus	M	Ghana	A/A	T/T	A/A	G/G	A/A	G/G	T/T	T/T	G/G	T/T	C/C	G/G	G/G	A/A	T/T	A/A	C/C	T/T	G/G	C/C	C/C	G/G	A/A	G/G	yes
Md-164	O. n. niloticus	F	Ghana	A/A	T/T	A/A	G/G	A/A	G/G	T/T	T/T	G/G	T/T	C/C	G/G	G/G	A/A	T/T	A/A	C/C	T/T	G/G	C/C	C/C	G/G	A/A	G/G	yes
Md-165	O. n. niloticus	F	Ghana	A/A	T/T	A/A	G/G	A/A	G/G	T/T	T/T	G/G	T/T	C/C	G/G	G/G	A/A	T/T	A/A	C/C	T/T	G/G	C/C	C/C	G/G	A/A	G/G	yes
Md-167	O. n. niloticus	F	Ghana	A/A	T/T	A/A	G/G	A/A	G/G	T/T	T/T	G/G	T/T	C/C	G/G	G/G	A/A	T/T	A/A	C/C	T/T	G/G	C/C	C/C	G/G	A/A	G/G
Md-168	O. n. niloticus	F	Ghana	A/A	T/T	A/A	G/G	A/A	G/G	T/T	T/T	G/G	T/T	C/C	G/G	G/G	A/A	T/T	A/A	C/C	T/T	G/G	C/C	C/C	G/G	A/A	G/G
Md-044	O. mossambicus	F	Zimbabwe	T/T	C/C	T/T	T/T	G/G	A/A	C/C	C/C	A/A	C/C	T/T	A/A	A/G	G/G	T/T	A/A	C/C	T/T	G/G	C/C	C/C	G/G	A/A	G/G
Md-045	O. mossambicus	F	Zimbabwe	T/T	C/C	T/T	T/T	G/G	A/A	C/C	C/C	A/A	C/C	T/T	A/A	A/A	G/G	T/T	A/A	C/C	T/T	G/G	C/C	C/C	G/G	A/A	G/G
Md-042	O. mossambicus	F	Zimbabwe	T/T	C/C	T/T	T/T	G/G	A/A	C/C	C/C	A/A	C/C	T/T	A/A	A/A	G/G	T/T	A/A	C/C	T/T	G/G	C/C	C/C	G/G	A/A	G/G
Md-019	O. mossambicus	M	Zimbabwe	T/T	C/C	T/T	T/T	G/G	A/A	C/C	C/C	A/A	C/C	T/T	A/A	A/A	G/G	T/T	A/A	C/C	T/T	G/G	C/C	C/C	G/G	A/A	G/G
Md-043	O. mossambicus	M	Zimbabwe	T/T	C/C	T/T	T/T	G/G	A/A	C/C	C/C	A/A	C/C	T/T	A/A	A/G	G/G	T/T	A/A	C/C	T/T	G/G	C/C	C/C	G/G	A/A	G/G
Md-048	O. mossambicus	M	Zimbabwe	T/T	C/C	T/T	T/T	G/G	A/A	C/C	C/C	A/A	C/C	T/T	A/A	A/A	G/G	T/T	A/A	C/C	T/T	G/G	C/C	C/C	G/G	A/A	G/G
Md-047	O. mossambicus	M	Zimbabwe	T/T	C/C	T/T	T/T	G/G	A/A	C/C	C/C	A/A	C/C	T/T	A/A	A/A	G/G	T/T	A/A	C/C	T/T	G/G	C/C	C/C	G/G	A/A	G/G
Bk_F3	O. mossambicus	F	Singapore	T/T	C/C	T/T	T/T	G/G	A/A	C/C	C/C	A/A	C/C	T/T	A/A	A/A	A/A	T/T	A/A	C/C	T/T	G/G	C/C	C/C	G/G	A/A	G/G
Bk_F9	O. mossambicus	F	Singapore	T/T	C/C	T/T	T/T	G/G	A/A	C/C	C/C	A/A	C/C	T/T	A/A	A/A	G/G	T/T	A/A	C/C	T/T	G/G	C/C	C/C	G/G	A/A	G/G
Bk_M7	O. mossambicus	M	Singapore	T/T	C/C	T/T	T/T	G/G	A/A	C/C	C/C	A/A	C/C	T/T	A/A	A/A	G/G	T/T	A/A	C/C	T/T	G/G	C/C	C/C	G/G	A/A	G/G
Red_M9	O. mossambicus	M	Singapore	T/T	C/C	T/T	T/T	G/G	A/A	C/C	C/C	A/A	C/C	T/T	A/A	A/A	G/G	T/T	A/A	C/C	T/T	G/G	C/C	C/C	G/G	A/A	G/G
Bk_F10	O. mossambicus	F	Singapore	T/T	C/C	T/T	T/T	G/G	A/A	C/C	C/C	A/A	C/C	T/T	A/A	A/A	G/G	T/T	A/A	C/C	T/T	G/G	C/C	C/C	G/G	A/A	G/G
Bk_M2	O. mossambicus	M	Singapore	T/T	C/C	T/T	T/T	G/G	A/A	C/C	C/C	A/A	C/C	T/T	A/A	A/A	G/G	T/T	A/A	C/C	T/T	G/G	C/C	C/C	G/G	A/A	G/G
Bk_M3	O. mossambicus	M	Singapore	T/T	C/C	T/T	T/T	G/G	A/A	C/C	C/C	A/A	C/C	T/T	A/A	A/A	A/G	T/T	A/A	C/C	T/T	G/G	C/C	C/C	G/G	A/A	G/G
Md-269	O. mossambicus	F	South Africa	T/T	C/C	T/T	T/T	G/G	A/A	C/C	C/C	A/A	C/C	T/T	A/A	A/A	G/G	T/T	A/A	C/C	T/T	G/G	C/C	C/C	G/G	A/A	G/G	yes
Md-270	O. mossambicus	F	South Africa	T/T	C/C	T/T	T/T	G/G	A/A	C/C	C/C	A/A	C/C	T/T	A/A	A/A	G/G	T/T	A/A	C/C	T/T	G/G	C/C	C/C	G/G	A/A	G/G	yes
Md-271	O. mossambicus	F	South Africa	T/T	C/C	T/T	T/T	G/G	A/A	C/C	C/C	A/A	C/C	T/T	A/A	A/A	G/G	T/T	A/A	C/C	T/T	G/G	C/C	C/C	G/G	A/A	G/G	yes
Md-272	O. mossambicus	F	South Africa	T/T	C/C	T/T	T/T	G/G	A/A	C/C	C/C	A/A	C/C	T/T	A/A	A/A	A/G	T/T	A/A	C/C	T/T	G/G	C/C	C/C	G/G	A/A	G/G
Md-273	O. mossambicus	F	South Africa	T/T	C/C	T/T	T/T	G/G	A/A	C/C	C/C	A/A	C/C	T/T	A/A	A/A	G/G	T/T	A/A	C/C	T/T	G/G	C/C	C/C	G/G	A/A	G/G
Md-281	O. mossambicus	M	South Africa	T/T	C/C	T/T	T/T	G/G	A/A	C/C	C/C	A/A	C/C	T/T	A/A	A/A	G/G	T/T	A/A	C/C	T/T	G/G	C/C	C/C	G/G	A/A	G/G	yes
Md-283	O. mossambicus	M	South Africa	T/T	C/C	T/T	T/T	G/G	A/A	C/C	C/C	A/A	C/C	T/T	A/A	A/A	G/G	T/T	A/A	C/C	T/T	G/G	C/C	C/C	G/G	A/A	G/G	yes
Md-284	O. mossambicus	M	South Africa	T/T	C/C	T/T	T/T	G/G	A/A	C/C	C/C	A/A	C/C	T/T	A/A	A/A	G/G	T/T	A/A	C/C	T/T	G/G	C/C	C/C	G/G	A/A	G/G	yes
Md-021	O. aureus	F	Egypt	T/T	C/C	T/T	T/T	G/G	G/G	T/T	T/T	G/G	T/T	C/C	G/G	G/G	A/A	C/C	G/G	T/T	C/C	A/A	T/T	T/T	G/G	A/A	G/G	yes
Md-022	O. aureus	M	Egypt	T/T	C/C	T/T	T/T	G/G	G/G	T/T	T/T	G/G	T/T	C/C	G/G	G/G	A/A	C/C	G/G	T/T	C/C	A/A	T/T	T/T	G/G	A/A	G/G	yes
Md-023	O. aureus	F	Egypt	T/T	C/C	T/T	T/T	G/G	G/G	T/T	T/T	G/G	T/T	C/C	G/G	G/G	A/A	C/C	G/G	T/T	C/C	A/A	T/T	T/T	G/G	A/A	G/G	yes
Md-026	O. aureus	F	Egypt	T/T	C/C	T/T	T/T	G/G	G/G	T/T	T/T	G/G	T/T	C/C	G/G	G/G	A/A	C/C	G/G	T/T	C/C	A/A	T/T	T/T	G/G	A/A	G/G	yes
Md-062	O. aureus		Egypt	T/T	C/C	T/T	T/T	G/G	G/G	T/T	T/T	G/G	T/T	C/C	G/G	G/G	A/A	C/C	G/G	T/T	C/C	A/A	T/T	T/T	G/G	A/A	G/G
Md-064	O. aureus		Egypt	T/T	C/C	T/T	T/T	G/G	G/G	T/T	T/T	G/G	T/T	C/C	G/G	G/G	A/A	C/C	G/G	T/T	C/C	A/A	T/T	T/T	G/G	A/A	G/G
Md-065	O. aureus		Egypt	T/T	C/C	T/T	T/T	G/G	G/G	T/T	T/T	G/G	T/T	C/C	G/G	G/G	A/A	C/C	G/G	T/T	C/C	A/A	T/T	T/T	G/G	A/A	G/G
Md-066	O. aureus		Egypt	T/T	C/C	T/T	T/T	G/G	G/G	T/T	T/T	G/G	T/T	C/C	G/G	G/G	A/A	C/C	G/G	T/T	C/C	A/A	T/T	T/T	G/G	A/A	G/G	yes
Md-255	O. aureus	F	Israel	T/T	C/C	T/T	T/T	G/G	G/G	T/T	T/T	G/G	T/T	C/C	G/G	G/G	A/A	C/C	G/G	T/T	C/C	A/A	T/T	T/T	G/G	A/A	G/G
Md-257	O. aureus	F	Israel	T/T	C/C	T/T	T/T	G/G	G/G	T/T	T/T	G/G	T/T	C/C	G/G	G/G	A/A	C/C	G/G	T/T	C/C	A/A	T/T	T/T	G/G	A/A	G/G	yes
Md-259	O. aureus	M	Israel	T/T	C/C	T/T	T/T	G/G	G/G	T/T	T/T	G/G	T/T	C/C	G/G	G/G	A/A	C/C	G/G	T/T	C/C	A/A	T/T	T/T	G/G	A/A	G/G	yes
Md-260	O. aureus	M	Israel	T/T	C/C	T/T	T/T	G/G	G/G	T/T	T/T	G/G	T/T	C/C	G/G	G/G	A/A	C/C	G/G	T/T	C/C	A/A	T/T	T/T	G/G	A/A	G/G	yes
Md-265	O. aureus	M	Israel	T/T	C/C	T/T	T/T	G/G	G/G	T/T	T/T	G/G	T/T	C/C	G/G	G/G	A/A	C/C	G/G	T/T	C/C	A/A	T/T	T/T	G/G	A/A	G/G	yes
Md-266	O. aureus	M	Israel	T/T	C/C	T/T	T/T	G/G	G/G	T/T	T/T	G/G	T/T	C/C	G/G	G/G	A/A	C/C	G/G	T/T	C/C	A/A	T/T	T/T	G/G	A/A	G/G	yes
Md-267	O. aureus	M	Israel	T/T	C/C	T/T	T/T	G/G	G/G	T/T	T/T	G/G	T/T	C/C	G/G	G/G	A/A	C/C	G/G	T/T	C/C	A/A	T/T	T/T	G/G	A/A	G/G
Md-252	O. aureus	F	Israel	T/T	C/C	T/T	T/T	G/G	G/G	T/T	T/T	G/G	T/T	C/C	G/G	G/G	A/A	C/C	G/G	T/T	C/C	A/A	T/T	T/T	G/G	A/A	G/G
Md-253	O. aureus	F	Israel	T/T	C/C	T/T	T/T	G/G	G/G	T/T	T/T	G/G	T/T	C/C	G/G	G/G	A/A	C/C	G/G	T/T	C/C	A/A	T/T	T/T	G/G	A/A	G/G
Md-247	O. aureus	F	Israel	T/T	C/C	T/T	T/T	G/G	G/G	T/T	T/T	G/G	T/T	C/C	G/G	G/G	A/A	C/C	G/G	T/T	C/C	A/A	T/T	T/T	G/G	A/A	G/G	yes
Md-258	O. aureus	M	Israel	T/T	C/C	T/T	T/T	G/G	G/G	T/T	T/T	G/G	T/T	C/C	G/G	G/G	A/A	C/C	G/G	T/T	C/C	A/A	T/T	T/T	G/G	A/A	G/G
Md-262	O. aureus	M	Israel	T/T	C/C	T/T	T/T	G/G	G/G	T/T	T/T	G/G	T/T	C/C	G/G	G/G	A/A	C/C	G/G	T/T	C/C	A/A	T/T	T/T	G/G	A/A	G/G	yes
Md-263	O. aureus	M	Israel	T/T	C/C	T/T	T/T	G/G	G/G	T/T	T/T	G/G	T/T	C/C	G/G	G/G	A/A	C/C	G/G	T/T	C/C	A/A	T/T	T/T	G/G	A/A	G/G	Md-263
Md-248	O. aureus	F	Israel	T/T	C/C	T/T	T/T	G/G	G/G	T/T	T/T	G/G	T/T	C/C	G/G	G/G	A/A	C/C	G/G	T/T	C/C	A/A	T/T	T/T	G/G	A/A	G/G
Md-264	O. aureus	M	Israel	T/T	C/C	T/T	T/T	G/G	G/G	T/T	T/T	G/G	T/T	C/C	G/G	G/G	A/A	C/C	G/G	T/T	C/C	A/A	T/T	T/T	G/G	A/A	G/G
Md-069	O. u. hornorum	F	Tanzania	T/T	C/T	T/T	T/T	G/G	G/G	C/C	C/C	A/A	C/C	T/T	A/A	G/G	A/G	T/T	A/A	C/C	T/T	G/G	C/C	C/C	A/A	G/G	A/A	yes
Md-070	O. u. hornorum	F	Tanzania	T/T	C/T	T/T	T/T	G/G	G/G	C/C	C/C	A/A	C/C	T/T	A/A	G/G	G/G	T/T	A/A	C/C	T/T	G/G	C/C	C/C	A/A	G/G	A/A	yes
Md-071	O. u. hornorum	F	Tanzania	T/T	C/C	T/T	T/T	G/G	G/G	C/C	C/C	A/A	C/C	T/T	A/A	G/G	A/G	T/T	A/A	C/C	T/T	G/G	C/C	C/C	A/A	G/G	A/A
Md-084	O. u. hornorum	F	Tanzania	T/T	C/T	T/T	T/T	G/G	G/G	C/C	C/C	A/A	C/C	T/T	A/A	G/G	A/G	T/T	A/A	C/C	T/T	G/G	C/C	C/C	A/A	G/G	A/A
Md-074	O. u. hornorum	M	Tanzania	T/T	C/C	T/T	T/T	G/G	G/G	C/C	C/C	A/A	C/C	T/T	A/A	G/G	G/G	T/T	A/A	C/C	T/T	G/G	C/C	C/C	A/A	G/G	A/A
Md-075	O. u. hornorum	M	Tanzania	T/T	C/T	T/T	T/T	G/G	G/G	C/C	C/C	A/A	C/C	T/T	A/A	G/G	A/G	T/T	A/A	C/C	T/T	G/G	C/C	C/C	A/A	G/G	A/A	yes
Md-077	O. u. hornorum	M	Tanzania	T/T	C/C	T/T	T/T	G/G	G/G	C/C	C/C	A/A	C/C	T/T	A/A	G/G	A/G	T/T	A/A	C/C	T/T	G/G	C/C	C/C	A/A	G/G	A/A	yes
Md-078	O. u. hornorum	M	Tanzania	T/T	C/T	T/T	T/T	G/G	G/G	C/C	C/C	A/A	C/C	T/T	A/A	G/G	A/G	T/T	A/A	C/C	T/T	G/G	C/C	C/C	A/A	G/G	A/A	yes
Md-076	O. u. hornorum	M	Tanzania	T/T	C/C	T/T	T/T	G/G	G/G	C/C	C/C	A/A	C/C	T/T	A/A	G/G	A/G	T/T	A/A	C/C	T/T	G/G	C/C	C/C	A/A	G/G	A/A
Md-079	O. u. hornorum	M	Tanzania	T/T	C/C	T/T	T/T	G/G	G/G	C/C	C/C	A/A	C/C	T/T	A/A	G/G	A/G	T/T	A/A	C/C	T/T	G/G	C/C	C/C	A/A	G/G	A/A
Md-080	O. u. hornorum	M	Tanzania	T/T	C/T	T/T	T/T	G/G	G/G	C/C	C/C	A/A	C/C	T/T	A/A	G/G	A/G	T/T	A/A	C/C	T/T	G/G	C/C	C/C	A/A	G/G	A/A
Md-081	O. u. hornorum	M	Tanzania	T/T	C/T	T/T	T/T	G/G	G/G	C/C	C/C	A/A	C/C	T/T	A/A	G/G	A/G	T/T	A/A	C/C	T/T	G/G	C/C	C/C	A/A	G/G	A/A
Md-082	O. u. hornorum	M	Tanzania	T/T	C/T	T/T	T/T	G/G	G/G	C/C	C/C	A/A	C/C	T/T	A/A	G/G	A/G	T/T	A/A	C/C	T/T	G/G	C/C	C/C	A/A	G/G	A/A
Md-085	O. u. hornorum	F	Tanzania	T/T	C/C	T/T	T/T	G/G	G/G	C/C	C/C	A/A	C/C	T/T	A/A	G/G	A/G	T/T	A/A	C/C	T/T	G/G	C/C	C/C	A/A	G/G	A/A
Md-086	O. u. hornorum	F	Tanzania	T/T	C/T	T/T	T/T	G/G	G/G	C/C	C/C	A/A	C/C	T/T	A/A	G/G	A/G	T/T	A/A	C/C	T/T	G/G	C/C	C/C	A/A	G/G	A/A
Md-088	O. u. hornorum	F	Tanzania	T/T	C/T	T/T	T/T	G/G	G/G	C/C	C/C	A/A	C/C	T/T	A/A	G/G	A/G	T/T	A/A	C/C	T/T	G/G	C/C	C/C	A/A	G/G	A/A
