# Supplementary material for: Species-Specific Marker Discovery in Tilapia
Source: Sci Rep. 2019 Sep 10;9:13001. doi: 10.1038/s41598-019-48339-2 (PMC6737103; doi:10.1038/s41598-019-48339-2)
Supplement: Supplementary file 4 — Supplementary Table S3 [file 41598_2019_48339_MOESM4_ESM.csv]

#Table S3. KASP assay primer sequences. List of the allele-specific primers and common primer designed for the allele-specific PCR genotyping assay.
ID	Marker_ID	Primer_AlleleFAM	Primer_AlleleHEX	Primer_Common	AlleleFAM	AlleleHEX	Diagnostic_species	Diagnostic_allele	Diagnostic_frequency_in_diagnostic_species	Diagnostic_frequency_in_other_species	Loci_Sequence	Position
Oni3057	3057_B	GTTAACAGTGGTGTCCTACATCAAATAT	GTTAACAGTGGTGTCCTACATCAAATAA	AGACGTCATAATGCCACGCATGCAT	A	T	O. niloticus	A	1	0	TGACACACTACTGAACTTCTCCCTGTTGAATGAGCCGACCGACTCTGTTACTGGACTCAACAGCATCAAGGAAACATTTCACTGCTTTCCACTGACCTGATCTGATGACTTCATGGTCAACAGCTCGCTTATCTGAAACAAGGAAAACTTACTCTGAGTGGTTTGTGTTTGTAAGTGAAAGCAGACGTCATAATGCCACGCATGCATCTCTGAY[A/T]TATTTGATGTAGGACACCACTGTTAACGCACCTCTCACCTTTCCTCTCAGAGATGAGGGTCTGCCGCCTCGCCTTCATGTCCAGGCTCAGGTTTTCCACCATACGGTCRATGCAGTTGTCTAGTGCCAGACAGCGGGTCTGAGACTGGATGGCCTGCCGGCAGATGGGGCACTCATCTTT…	NC_022213.1:909840
Oni9497	9497_B	GTTCAAAGTGCTTATCATGAGCTCG	GGTTCAAAGTGCTTATCATGAGCTCA	CTCCGGAAAACGGCTACATAGGTA	C	T	O. niloticus	T	1	0.08	CATCCCTAACTGAGTAAGCACATGCTTGAATATCTTTCCTCTGCTGCCGCACTGCATATTTGCTTTTCTGTAGATTAGTGTTTCGGCTTCTTTGACTCTGTTAAATATTTCCTCCTCTCCTGCAGGTTACGTTGGARTAGTGCCAGCAGCCACTGTAACAGTTCCTATAACTACCCTCCGGAAAACGGCTACATAGGTA[C/T]GAGCTCATGATAAGCACTTTGAACCAGTTATGTGTTCCCATTGCTTTGTAGAAGATCAGCTATATAACACTGCAACCAACAAATAATGCAAAGGCTAAACGTCACTGCTGGTTCAAATCTGAGTTGTTGTTTGTTATCATTTTGCAGGTAATGGAACTTTTACAAGTGGTTTTCACAGTCATGAGGGCCAGAACA…	NC_022204.1:7648551
Oni5782	5782_B	CCTAAACCATAAAGTTGGGAGGATGT	CCTAAACCATAAAGTTGGGAGGATGA	TGTCAGATGCAGCACACMAAGACATTT	A	T	O. niloticus	A	1	0	GGGTATGCAGAGGTCACAAACTGTCTGCAGAGTTGATCCCTACAGCCCTCCAAACTTCATGAGCCCTCCAAACTTCATGTGACCTCCAGATTGGCTCAAGAACAATGTGTAGAAAGTTTAATGGAATGGGTTTCCATCAACAAGCAGCTGCATGCAAGCCTAACATCATCAAATGCAAAGTGTCAGATGCAGCACACMAAGACATTTGGGACAATG[A/T]CATCCTCCCAACTTTATGGTTTAGGGATGACCCCATCCTGTTTACACATGTGCACTAATGCAACAAAGCAAGGTCAACGGAGACGTGGACGAGTGGGTTTGGTGTGTGGCCTGAGTCCTGGCCTCAACCTGCCAGGACACCTTTGGGATGAATTAGAGCTTAAACTCCGAACGAGGCC…	NC_022213.1:12494650
Oni2675	2675_A	CACTATGCTCATCCTGCAGGG	GTCACTATGCTCATCCTGCAGGT	GGCCAGTGAGCACACTTAATTGGAA	G	T	O. niloticus	G	0.97	0	TTAACCCCATGCAGCCTGCCCGCAGTTACAGCTTCGGCAAGCTACTTTGCAAACTAACTAAACCAGAGACATCTCTGCTGCAGCGTCATTAGTGCAGATGGAAATAACAGCCTTCTTTTGACTATACGGGTCCTGACTAAACCACGAGCTGCGCAAATTAGTCTGACTGGAAAAGCTAGCTTCAGTCACTATGCTCATCCTGCAGG[G/T]TGTCTTGTTCCAATTAAGTGTGCTCACTGGCCAAGGCCGCACCATACGATTTACRTCTCCACTGATTACTCAGCAGTTCCTGTAGAGGATCAGGTCACTGGTTTCCAACATACTGTGAAGCACTTCAGGGAAAAGCTTAGACAGCTAGTTATAATTCTGCTGAACGGTAAATCTCAACTTTATATTTG…	NC_022218.1:16532995
Oni1276	1276_B	GCGGGAGAATTCAACATTAACA	CTGCGGGAGAATTCAACATTAACG	GCTTCCTCCACTTCTGTACCATTGAT	A	G	O. niloticus	A	0.97	0	TAAAAAGCAGTGACTTTTATAGGGTTACTGAAGTTGGGCTAGCTGGATGCAATCGCATGGCAGCATGCTGTAAATGGACCAAACTTCAGTCAGNAGAACAACTGAGATAATCCATCCACAATATGAGGTTAGTTATTAATATACTGCAATAACATGGGAATAGAGCAGCTGCGGGAGAATTCAACATTAAC[A/G]AATCAATGGTACAGAAGTGGAGGAAGCAAGAAGAATGAGTTGAGTAAACTTTGACTTATCTCACTGTTTTGTTTCGCTTAATGCGCCTTATAATCAGGTGCACCTTATGTATGAACAGAGACTTATTCATCGACAGTGCGCCTTATAATGCGGTGCGCCTTATGGTCCGAAAAATACGGTATTGTGTCTTCTATGTCAGACAA…	NC_022210.1:3072866
Omo2657	2657_B	ACCATCAATGCTGAAAGATACTGACAA	CCATCAATGCTGAAAGATACTGACAG	GAATGGGAGCATATGCTGCTCTGAA	A	G	O. mossambicus	A	1	0	TTGAAATGTAACTTTCATTTTAGGAAACATGGATGCCGCATTGTCCAGACTAAATTGGAGAGGGACTTTCTGGCTTGTTATCAGTGCTCAGTCCAAAAGCATGCATCACTGATGGTATCGGGGTTCATTAGTGCCTATGGCATTCCAGTTTTGCACATCYGCAAATGTACCATCAATGCTGAAAGATACTGACA[A/G]CTTTCAGAGCAGCATATGCTCCCATTCAGATAATTTCTTTTTCAAGGAAAAAGATTACATTTCGTCCTAGACATGTTAAATTGAGTATCCGACTCATTACACCATTTAAAAGAACCATCAAGGACTGGGCTGTGGCTGGTGTTATTATCCTAGAGCAGTCATTTTTACTTTAAAATACCACAGCCTTAGAGGGAGTAATC…	NC_022213.1:11282278
Omo10818	10818_B	GTTCAGCAAGCTTTCAACCTGCC	GTTCAGCAAGCTTTCAACCTGCT	TCACCATGCAAGACTCCATTAATGAGAAA	C	T	O. mossambicus	C	1	0.23	GCTAAATTACCTCCTCAACATGTCTTGAAGTTCTGCAGAGGCCTGGTAATGAACTAATCATTTGATTCAGGTATGTTGACCCAGTGTGTTACCTAAAACCTGCAGGACTCAGGCCCTYGAGGCCTGGAGTTCGACACCCCTGGACTAGACTATATTCTCCCAGTATTTCACAGGCTTGTCTAAATGTTGTTCAGCAAGCTTTCAACCTGC[C/T]TTTTCTCATTAATGGAGTCTTGCATGGTGAGCATGCATACAAGCCATGGTGGTTGAGGTACTTATTCTTTTCTTTCTTTTTTTGCAATAAGGTTCCAAAGATTTTGAAAGTACTCATTGGTTTTACTCATCATGAAACCTTGGTAATGAGATACCTTATTAAGGCCATCACCTGGGAC	NC_022206.1:3391074
Omo3481	3481_A	AATTTGGCATAAATGAAGCTTCCTTAAAC	GAATTTGGCATAAATGAAGCTTCCTTAAAT	CAAAGCTATGAAACCATTAATGGGTCAATT	C	T	O. mossambicus	C	1	0.23	TCGCATGACCTGTTAAAATCTCACAGCTATTATTCTGTTGATGGTTAAGATGGATTACTGCTTGGTATGTTTTCTGAGTTTCATCCTCTGTTACAAAGCCCTCCTGCTGTCTTTTAGCATAACAACGCAACAGAAGATGTGAGAAGAATTATATTATTGCATGCTGTATATGAATTTGGCATAAATGAAGCTTCCTTAAA[C/T]GTGACTGACTTTAAATTGACCCATTAATGGTTTCATAGCTTTGTTTTCTGCTGAGAGTCAGATGGTTAAACTCACTGTAGAGATCTCGGGCCACCTCGGGCTCACTGTCCAGTGGCTCTCCGACTCCATACTTGTTCTGTGCCATAATGCGGAACACGTACTCATGTC	NC_022214.1:33845348
Omo3582	3582_B	TCATCTGACAGATTACAGTAATATTCTCA	CATCTGACAGATTACAGTAATATTCTCG	CTAATCACCTGCAGAGGAAAGACTTATTT	A	G	O. mossambicus	A	1	0.23	AAAATGTGTCACAACAATGCTTCAGGAGTTTATAGCTTTTGAAAAGGCTTTCTCATTTTTACTTCATTTCAAGCCAAACATATTCTTCCATAACCATTTTCCCAACCCTTTCCTTAAACTGTAATTTCTTTATTCTATGTTCACTGATTGCATGCAYGTASACCTAATAACAGATTTTCATCTGACAGATTACAGTAATATTCTC[A/G]ATAAATAAGTCTTTCCTCTGCAGGTGATTAGTTAATTCAACTTTATTATACAGCTGCTGTCTCAAAGTGCTTTATATTGTAAGATAAACACCCTAGAGATCAAGATAGAGATAGAGGAAACCGTTCCAGCATCCCCCCAAAAATCTGAAAACATCCTTTGAGGGAAATGTTGGCTAAAG	NC_022214.1:563289
Omo4092	4092_A	GCATGCTGTTCAGCTGGAGC	CTGCATGCTGTTCAGCTGGAGT	TTCAGACGGAGAATGACCGACTGAA	C	T	O. mossambicus	C	1	0.23	TAGTAAATTGTGTTTAGTGATTTGTATGAAGTGACCTGATCGCTATGTAGTCAAAGTATAGTAATACAACCCCATACAAATCAGTGTCACAATATGCCGTTTCTGCACTCTCACACAATCAGTTAATGTGTATGTATGCTTGTGTTTTCTCTGACTTCTCTTCTGCAGTCTTCCTCTGCTCCATCAGGCTCTGGGCCTGCATGCTGTTCAGCTGGAG[C/T]TTCAGTCGGTCATTCTCCGTCTGAACGGCCTGTTTCTCCACCAATTGGGCCTTCAGRGTTGCCACATCCTGCTCCACCTCCCGACATCTACAACCCCGGAAATCAAATAACACAGAACATCAGTTAAACGAGGTGTAGCATTTAGATTAGGTGGTGGTATCTTTCTGCACCTTTCTG…	NC_022215.1:3619820
Omo7956	7956_A	ATACAACTACATTTAGCCAAACTTCTAAC	GATACAACTACATTTAGCCAAACTTCTAAT	CCAAGGGATCATGTGGGGATATCAA	C	T	O. mossambicus	T	1	0.23	GTCCTGTAGCCATGCATACACCGGCCCCAACGGACCTCTTTATTTCAGGGGCACTTCCAGGTTCAAGCTCCTTTCACTCCTCCTCAGCTCTTTCTGCATACCAGAATCCTAGCATTTTTTCTGGACGATCATTCACTCCCTCATTATCCCTGCAGGATACAACTACATTTAGCCAAACTTCTAA[C/T]GGCTTGATATCCCCACATGATCCCTTGGTACACATTAAAAGATCCTCTCAATCCAGCTTGGGCTTTGATCACTTGCTGTCTTCCCAGAGCACTGCCTTCMRGGGCTCCCAGGAATCTGCAACTCCCCAGACCCAAGACCCTTCCACTTCCTCCAATTGCCACC	NC_022202.1:14941931
Omo2007	2007_B	GAAGGTGGCCGATATGGTAGCTT	AAGGTGGCCGATATGGTAGCTC	CTGCATTAGAAATKAGAGCTGTTTGGCTT	A	G	O. mossambicus	A	1	0.23	CTCCCTCCTGCAGGCTGTTTATGGCTTTTGCTGCATTAGAAATKAGAGCTGTTTGGCTTG[A/G]AGCTACCATATCGGCCACCTTCTTTTCTCCCTGTGCTCTAATCTTATGTAAACACAGAAATCAGCTCCCAGCTCACTCTGGCAGATGCAGGCCAGCAGTGATGTCCCACTGTGATATATCCCTCTAAAGCCTGGATTAAAAGTTTGGAGGCAGGGAGCATTTAAGGAAGGAAAGTTTATATAGGAGCTATTTTTTTTTCTGGGTGGGTGGGGGCATGCTATCATCTCTTTATTTATGCATGACTAAACAAAAGGAAAGACTGAACTAAGGTCAGAAGTCAGTTGGATTATATTCTGACTTCCAAAGAGAAGGAAGCAGTAATTGTTCAAGAGAA…	NC_022211.1:9212643
Omo10120	10120_A	GCCCTCTGAGCCGATTGGAGA	CCCTCTGAGCCGATTGGAGG	AAATGGAAACAGCACAGAGAATGTCARTTT	A	G	O. mossambicus	A	0.95	0	TACCCATAACGCAGGATTGTAGGTGAACTGAAATAGGTTGACACTGATATTTTAGAGCTTCTTTGTAGGGAATTCAGTGCATTTTCAGATTCACCCAAGCTGGCTTCAGCACATTTAAACTCATTGGACCTCAGGTTTGACATCAACCTAATCTTCCCCCTGCAGGAAAAAAACCTGCCCTCTGAGCCGATTGGAG[A/G]AAAYTGACATTCTCTGTGCTGTTTCCATTTCTGACTGTGTCTCGCAGCTTTGTTTCTCCACAGGACATCTGGTGATTGGAGTTCTGAGAGRTAATAGGAAGAATAATATCCAGCAGTGCAAAGATATAGAGCGAAAGAATCAGCGCGTCTGTAGAGGGAAGGTAGAGGGAAGAAGGGAAAAAAACGTTAAAATTCATA…	NC_022205.1:40145538
Omo8084	8084_A	TAGTGGAAGCATGATTCTGGAAATGT	AGTGGAAGCATGATTCTGGAAATGC	GCAGCTTCAGCACCTGCAGGTT	A	G	O. mossambicus	G	0.91	0.13	TCAATAAAATATTATTCCTGTAAACATATAAACTATTTTTCTCTCCAGAGTTGGGGCAGCTAAATGAATCAAATCAGGCATACTTAAAAACATCTTTGTTTATTTAAAGCTTCTCAGCTGCTTTTTGTTTTCCACTCGACTCTCCACTCATCCCAGTCGATCATGGTTCGTTTCATGTCCCATCCTGCAGCTTCAGCACCTGCAGGTT[A/G]CATTTCCAGAATCATGCTTCCACTAAAGGAATCAAAGMGGATGATTGGTAAGTTAAAGCAGTTTTGCATGTGCTCACCTTTAAGGAATGGATTGAAAATGGCATCCATCAGCTTGTGACTCTCGTGCACCATTTCCCAGTGACCTTCTATAAAGAAAAGAGGAAGTTTTACAGTTCTTCACATTTA…	NC_022202.1:22474204
Oau9418	9418_A	CAATCTAAGGCCAAGAGTCTCAG	CCAATCTAAGGCCAAGAGTCTCAA	CATGCTATACCAACCTTGAGGCTGTT	C	T	O. aureus	C	1	0	TAGTGTTACTTAGAACAGATTAGCATGCATCTGTAGCTTTGTGATCCATAAAGCTTTTAATAACATTTGTCTATTTGTCTAAATATAATGCGTTGTAAATAACTAAAATGGCAACCTAGATAAAGATGAGGCTTTGAAAAAAGGCCTCCACAATAAGTAACGCCATGATTCATGTTTGAGGTGTGTGTGTGTTTGCTTGCATGCTATACCAACCTTGAGGCTGTTG[C/T]TGAGACTCTTGGCCTTAGATTGGACTTCCTTGGCATATTTCAGCACCCTTTCATACAACACCAGCGCCTCACTCCACTTCTTCACTAACACATAAGACTGGGCTATAAAGAAACACCTGCAAGAGGCCAAAGAAAGCAGCTCGTTAACAACGTGTGGATTTATGAACT…	NC_022204.1:36351743
Oau8029	8029_A	GCATGCTGACCACATCTGTCAGA	CATGCTGACCACATCTGTCAGG	GACATTGGCTCCTTGTGTGACAGTT	A	G	O. aureus	G	1	0	GTGACAGAATCTTCTGCTGGCAGAGTCTGTGTGCATTGATGCCCCACTGAGAGGTCTAATGATCTGCTGCTGCAGTTCCATGAAAAAAACCAAACATGCACATTTACTGGGATGGCCATCAGCCCAATGGAAATGCAATCAGATCAATACTATTACCGAGCATGCTGACCACATCTGTCAG[A/G]CTGAACTGTCACACAAGGAGCCAATGTCACAGTTGGTTCTGTGCTGACAAAGTGTGGAAGCAGAACTAAAATATTCATTTCCTTTCAAATTCATCCTTACATGTTTACAGCTGCAGCTTTAACAATAATATATACGGGCATCGGCTCAGTCACATCTAGAGTGAAGACATGAATGCACTTGATGATCTGTAGGATTGCATTTCCATTTCTATT…	NC_022202.1:2024887
Oau966	966_A	CATATGCAAATTAATTGACACGGACC	GCATATGCAAATTAATTGACACGGACT	GAAAAGACCAGCATATGGGGAGGAA	C	T	O. aureus	T	1	0	AGGGGGGATTGTTTTGTCTGTTTCCCTAAATGAGTAGCGCTGTGCAAGTGTGGTGGAGCTTACGTGTATGCCTGCAGTGTGCATCCTTGTATGCGTCTGCATGCCTGTCAGTGTGTGAGCATGTATGCATGAAGGCCTCCATGTTTTCCTGTTTATCTTTGTCTCTCCATATAGCATATGCAAATTAATTGACACGGAC[C/T]TYTTTTCCTCCCCATATGCTGGTCTTTTCTCCAATAAAGCGCTGGCCTGCTATTTTAACAACACGACTGTGCTGAATTTATTGCCTTGATAATTGAATGGGCCAGTTCAGTATTTCCCCTGATAAAGGGTAGTAAGTGAATGAGGCATAAACCTTAAACAAGCCAGGCACAATGTGAATTCCTGCAGGC	NC_022210.1:13862386
Oau3873	3873_A	TTCACAATCACCCAGCACCG	GCTTTCACAATCACCCAGCACCA	CATGCCGGAGATCAGCAATGAAGAT	C	T	O. aureus	C	1	0	TAATATTTATAAACATTCCATATTAATGGCAGCGGGTGTCATGTATCAGCTTTGGCCTGGAGCCTCCAAGCTCTGCATTTCAAATAAATACACTGTAGTCAATCACAGACTTAAAACAATAGCAGAATTAATGGGCTGATTGTTTGAATGCATGCCGGAGATCAGCAATGAAGATAATA[C/T]GGTGCTGGGTGATTGTGAAAGCCYGTACTTGTGATTTGAAATCATTTGATGTATTTGTTTTGATGAGCGTAATGACAGTTTACAGAAAGAGCTTCCATTCTTTTGCAATGATGGCTATTTGTCTATGATATTGATTACAGTTAGTATGCACGCCTTACTTACCCCTTGGCCAAGTGCAACTCTTTCCAGTGCCTGTTTGAGATAAATGG	NC_022215.1:21279180
Oau3001	3001_A	GCATGCAGCAAACAACACCACCA	CATGCAGCAAACAACACCACCG	CTGGTACAAGTCCACCTTTGTTAGTATTT	A	G	O. aureus	A	1	0.01	TTAAAGGGATAACCACCAAAGGAAACAATTAACAAACTGTGCTGAAAACATCACAACAACAAAGAGGGAACGAGTACTAACGACTCACAGCCAGTAGAGCAAAACACCAGCAGCAGCGGTGATGGCACCGACCTCTTTAGTGGCCTGTTTGCATCTTGAAGCCAAAGACCAAACAAAGAAGCCTTGTTCAGTGGAGGAGCATGCAGCAAACAACACCACC[A/G]RCAAGCCAAAACAAATACTAACAAAGGTGGACTTGTACCAGAGAAACCAGTGCAGCCACCTCAGCATCACCACCCACAGCAGCAGCAGCAACTCTGTTAACAGCATTTCTCTCCATGTGACATGTAAATAAACTAATTTGTGCCTTGTAAATGATGTTTGAATCAAGTCCACTA…	NC_022213.1:6075417
Oau2890	2890_B	CACTTATGTGCAGTCACACAGAC	ACCACTTATGTGCAGTCACACAGAT	CGCGTGCAGCCGATTCTGTGTA	C	T	O. aureus	T	1	0.05	CTCGAGGTCAGACACACATGCAGTAACGTGCATCCACAGTGCCTTCCGGGCAGGTAACCCTGCAGGAGCTGGCCTGAGAGGTCTGATTGGGGTGCTGACCAAAATGAGACGTAGACGCCCCCTCTACCCTAACAGTAAATGGYGAGGACACAGCTTGTAATAACCACCACTTATGTGCAGTCACACAGA[C/T]GTACACAGAATCGGCTGCACGCGCCAAAGTCCAAAGAAGTCAGAAGTTAGAATTACAGGTTTGCCCTCCTGATTGCAGACCTCTCGGAGCGTACAGGCTCTGCTAGCACCGTGTAGGCACACACAGACTCATTACAGCCCGTTCAAGCCCAATCAGTGCAACTCTGTGTTTGGAAAAAGATCATAGCAGGTGTACCTGTGACTAC…	NC_022213.1:24160736
Oau4411	4411_B	GTGGAGCAGCTGGAGCACG	GGTGGAGCAGCTGGAGCACA	GGTGGAGAKTCTGGCGGACGA	C	T	O. aureus	T	1	0.02	ACCTCCCAGTCTTAACTCGTTCCCCCCTGTGGACGACATTTGACAACCTGCCTGAACCCTTAATGATGAATTTTGAGTTACTCATGAGTCCCGTTTCTCCTGCAGGACCAGGTGCTGCACTTCCTGAAAGACATCTTTGATCTGGATAAAGTGCGTTACTGCTCGGTGGAGAKTCTGGCGGACGA[C/T]GTGCTCCAGCTGCTCCACCGACGCTCCGAACTGCTGCTCGCCTACCTGGGAGCCGACTCTCTGCGGTACCTGAACGGGTGTAACTCACCACCGGTGCAGCTGGTTCCCAGCGCCCTGCTGGAGGCACGAGTGCAGTGAGAGACACGGCCAAGTCTTTAAATATTACACAAGTCAGTCCCAGCATTCGTTCGGGGGTGAGTTCA	NC_022216.1:20048773
Oho4270	4270_A	GGCATGGTGTTCTCCCTCCG	ATGGCATGGTGTTCTCCCTCCA	CCACTGCAGCTGATGACACCTTTTA	G	A	O. u. hornorum	A	1	0	AGTACTGGAGTCAGGATCTGAGAATGTAAGCGAGACCCTGCAGGCAGCACTATCATACCAGCTGGTGAGTCTGTAGGAGATGGCATGGTGTTCTCCCTCC[G/A]ACTCTGCTGCACGRGTGTAAAAGGTGTCATCAGCTGCAGTGGGTCAATGGATCCCCTGAATGCAATGTGAGGAAACTCCTTGGACCCTGCAACCAGGTCA	NC_022216.1:1123693
Oho10793	10793_A	AACATGGATGGAGGAAGGAAGAGT	CATGGATGGAGGAAGGAAGAGC	ACGAGTCTCCATCAGCCTTATTAATGAT	A	G	O. u. hornorum	G	1	0	GACCTTCCTTTACTGCATCCATGACACCTCGTGCACCCTGCAGGATGCTctacctaaacacacacacgacacGAGTCTCCATCAGCCTTATTAATGATCT[A/G]CTCTTCCTTCCTCCATCCATGTTGCCAGCTTCAGTTTATGAAATGTTTTAATTTGGACATCTTATTGCTTCTCCCTGAGAACGACCCCTTATTGCAACAC	NC_022206.1:2824156
Oho10199	10199_B	ACAGCTCCAGCTCCTCACTTC	GACAGCTCCAGCTCCTCACTTT	CAGGGTCTCGCCRTATACTGGTTT	G	A	O. u. hornorum	A	1	0	ACATCCATTAGTGCTAGCAGGCAGGGGATTGAGATGAATGTGTTCCCATTTTAACCACCCCTCCGAGTGCCCTGCAGGGTCTCGCCRTATACTGGTTTGT[G/A]AAGTGAGGAGCTGGAGCTGTCCCAAGGTAGCTTTGGACTGTTTTAGAGTGGCCTTGTGATCCCTACCTGTGGGTGGAATACCAAGCGCACCTTTGATTGT	NC_022205.1:45218675
